# Supplementary material for: A Natural Language Processing Method Identifies an Association Between Bacterial Communities in the Upper Genital Tract and Ovarian Cancer
Source: Int J Mol Sci. 2025 Aug 1;26(15):7432. doi: 10.3390/ijms26157432 (PMC12347966; doi:10.3390/ijms26157432)
Supplement: Supplementary file 1 [file ijms-26-07432-s001.zip]

Archive with 2 entries (2 files):
- 16S_rRNA_Topic_Modeling_Schematic_Complete.pdf
- Metagenomics_pipeline.txt
