# Supplementary material for: A Natural Language Processing Method Identifies an Association Between Bacterial Communities in the Upper Genital Tract and Ovarian Cancer
Source: Int J Mol Sci. 2025 Aug 1;26(15):7432. doi: 10.3390/ijms26157432 (PMC12347966; doi:10.3390/ijms26157432)
Supplement: Supplementary file 1 [file ijms-26-07432-s001.zip › Metagenomics_pipeline.txt]

### Download VITCOMIC2 at https://github.com/h-mori/vitcomic2 
## Change directory to your fastq.gz files
cd path/to/fastq.gz

## Pre-process and align files to the specific bacteria reference files
for i in *.fastq.gz;do
fastp -i "$i" -o "$i".rem.fastq -G -3 -n 1 -l 20 -w 16 -x
seqkit fq2fa "$i".rem.fastq -o "$i".rem.fa -j 40
./mapseq -nthreads 30 "$i".rem.fa RDP_BacArc.fasta.one.1200.3000.uniq.rem RDP_BacArc.fasta.one.1200.3000.mapseq > "$i".rem.fa.mapseq
perl Parse_Single "$i".rem.fa.mapseq
perl PileupGeneraMDB "$i".rem.fa.mapseq.parsed
perl MimicClusterForNewMDB "$i".rem.fa.mapseq.parsed.genus.m16s Refs_14_04_11.SPlist.Pro.txt
done

############ Create a Data matrix of Bacterial Comunities from the resulting "$i".rem.fa.mapseq.parsed.genus.m16s files:
############	- rows with patients (samples) 
############	- columns with bacteria genus
## Example in R: 

setwd("path/to/genus/files")
files <- as.character(list.files(path=".",pattern="*genus.m16s"))
length(files)

for (i in 1:length(files)) {
ID <- files[i]
pt.i <- read.table(files[i], header=F, sep = "\t")
pt.j <- assign(ID, data.frame(ID, pt.i))
pt.h<- rbind(pt.h, pt.j)
rm(pt.i,pt.j)
print(date())
}

dim(pt.h)

## Create a Pivot Table 
library(data.table)
library(tidyverse)
y<-pt.h
columns -> colnames(y)

y$ID <- str_replace(y$ID, ".fastq.rem.fa.mapseq.parsed.genus.m16s", "")
y$ID <- str_replace(y$ID, ".fastq.gz.rem.fa.mapseq.parsed.genus.m16s", "")
me.all <- reshape2::dcast(y, Genus~ID, fun.aggregate=sum)

write.csv(me.all, "metagenomics_file.csv")

#############################################################################################
################################# LDAtunning in R environment ###############################
## https://www.nicholas-ollberding.com/post/applying-topic-models-to-microbiome-data-in-r/
#############################################################################################
library(ggplot2)
library(ldatuning)
library(topicmodels)

#############################################################################################
########### Selection of topics numbers for the database ####################################
#############################################################################################

x <- read.csv("metagenomics_file.csv", header=T, row.names=1, na.strings="")

optimal.topics <- FindTopicsNumber(x, topics = seq(from = 2, to = 90, by = 1),
	metrics = c("Griffiths2004", "CaoJuan2009", "Arun2010", "Deveaud2014"), control = list(seed =1234),
	method = "Gibbs", mc.cores = 50L, verbose = TRUE)

#############################################################################################
########### Create the plot for topics selection ############################################
#############################################################################################

my_plot <- function (values)  #updating to allow plotting via cowplot::plot_grid
{
  if ("LDA_model" %in% names(values)) {
    values <- values[!names(values) %in% c("LDA_model")]
  }
  columns <- base::subset(values, select = 2:ncol(values))
  values <- base::data.frame(values["topics"], base::apply(columns, 
                                                           2, function(column) {
                                                             scales::rescale(column, to = c(0, 1), from = range(column))
                                                           }))
  values <- reshape2::melt(values, id.vars = "topics", na.rm = TRUE)
  values$group <- values$variable %in% c("Griffiths2004", "Deveaud2014")
  values$group <- base::factor(values$group, levels = c(FALSE, 
                                                        TRUE), labels = c("Minimize", "Maximize"))
  p <- ggplot(values, aes_string(x = "topics", y = "value", 
                                 group = "variable"))
  p <- p + geom_line()
  p <- p + geom_point(aes_string(shape = "variable"), size = 3)
  p <- p + guides(size = FALSE, shape = guide_legend(title = "Metrics:"))
  p <- p + scale_x_continuous(breaks = values$topics)
  p <- p + labs(x = "\nNumber of Topics", y = NULL)
  p <- p + facet_grid(group ~ .)
  p <- p + theme_bw() %+replace% theme(panel.grid.major.y = element_blank(), 
                                       panel.grid.minor.y = element_blank(), panel.grid.major.x = element_line(colour = "grey70"), 
                                       panel.grid.minor.x = element_blank(), legend.key = element_blank(), 
                                       strip.text.y = element_text(angle = 90),
                                       legend.position = "bottom")
  return(p)
}

(p1 <- my_plot(optimal.topics))

######################################################################
### Extract beta and gamma probability matrices for all topics #######
######################################################################

lda.or <- LDA(x, k=90, method = "VEM", control=list(seed=1243)) ## 90 is the number of topics for this analysis

library(tidytext)
library(tidyverse)
b_tu <- data.frame(tidy(lda.or, matrix = "beta"))
g_tu <- data.frame(tidy(lda.or, matrix = "gamma")) %>% arrange(document, topic)

######################################################################
########## Building the topic model for a phyloseq object ############
######################################################################

library(ggplot2)
library(dplyr)
library(tidyr)
library(phyloseq)
library(LinDA)
library(tidyverse)
library(topicmodels)
library(ldatuning)
library(cowplot)

# Build the Phyloseq table from the metagenomics file and phenmotype os patients

# OTU table
x <- import_RDP_otu("metagenomics_file.txt")  ## In txt format

# TAX table
tax1 <- read.csv("tax_file.csv", header=T, row.names=1, na.strings="")
tax2 <- as.matrix(tax1)
TaxType <- tax_table(tax2, errorIfNULL=TRUE)

# Sample data
sam1 <- read.csv("sampleTable.csv", header=T, row.names=1) ## Phenotype, including the outcome of interest
lowTable <- sample_data(sam1, errorIfNULL=TRUE)

## Create the Phyloseq file
tub <- phyloseq(x, SampleType, TaxType)

lib_size_df <- data.frame(sample_sums(tub)) %>%
  dplyr::rename("read_count" = "sample_sums.tub.") %>%
  rownames_to_column(var = "document")

tm_df <- left_join(lib_size_df, g_tu) %>%
  mutate(topic_count = read_count * gamma,
         topic_count = round(topic_count, 0)) %>%
  dplyr::select(-read_count, -gamma) %>%
  pivot_wider(names_from = topic, values_from = topic_count) %>%
  dplyr::rename_with(~ paste0("Topic_", .), -document) %>%
  column_to_rownames(var = "document") %>%
  t(.) %>%
  data.frame(.)

(ps_topic_g <- phyloseq(
  lowTable,
  otu_table(tm_df, taxa_are_rows = TRUE)))

############# Fitting a DA model to the topics
## Here I use LinDA since it is fast, accommodates covariates, and has shown good performance 
## when benchmarked against other methods.

linda <- linda(otu.tab = data.frame(otu_table(ps_topic_g)), meta = data.frame(sample_data(ps_topic_g)), 
               formula = '~ recur', alpha = 0.05, winsor.quan = 0.97, 
               prev.cut = 0.1, lib.cut = 1000, n.cores = 50)
               
linda_res_df <- data.frame(linda$output$recurrecurrent) %>%
  dplyr::arrange(padj) %>%
  rownames_to_column(var = "Topic")

fdr_linda <- linda_res_df %>%
  mutate(reject = ifelse(padj < 0.1, "Yes", "No")) %>%
  separate(Topic, into = c("t", "t_n"), remove = FALSE, convert = TRUE) %>%
  mutate(Topic = gsub("_", " ", Topic)) %>%
  arrange(desc(t_n)) %>%
  mutate(Topic = factor(Topic, levels = Topic))

(p2 <- ggplot(data = fdr_linda, aes(x = Topic, y = log2FoldChange, fill = reject)) +
    geom_col(alpha = .8) +
    labs(y = "\nLog2 Fold-Change", x = "") +
    theme(axis.text.x = element_text(color = "black", size = 8),
          axis.text.y = element_text(color = "black", size = 8),
          axis.title.y = element_text(size = 8),
          axis.title.x = element_text(size = 10),
          legend.text = element_text(size = 8),
          legend.title = element_text(size = 8)) +
    coord_flip() +
    scale_fill_manual(values = c("grey", "dodgerblue")) +
    geom_hline(yintercept = 0, linetype="dotted") +
    theme(legend.position = "none"))

# JPEG device
jpeg("topics.jpeg", quality = 100)
# Code
plot(p2)
# Close device
dev.off()

################# Plotting per-topic-word-probabilities
b_plot <- b_tu %>%
  dplyr::filter(topic == 8) %>%
  arrange(desc(beta)) %>%
  slice_head(n = 30) %>%
  arrange(desc(term)) %>%
  mutate(term = factor(term, levels = term))

(p3 <- ggplot(data = b_plot, aes(x = beta, y = term, color = term)) +
    geom_point(aes(size = beta)) +
    labs(x = "\nTopic 8: Genus-Topic Probabilities (beta)", y = "") +
    theme(legend.position = "none"))
    
b_plot <- b_tu %>%
  dplyr::filter(topic == 50) %>%
  arrange(desc(beta)) %>%
  slice_head(n = 30) %>%
  arrange(desc(term)) %>%
  mutate(term = factor(term, levels = term))

(p4 <- ggplot(data = b_plot, aes(x = beta, y = term, color = term)) +
    geom_point(aes(size = beta)) +
    labs(x = "\nTopic 50: Genus-Topic Probabilities (beta)", y = "") +
    theme(legend.position = "none"))
    

# JPEG device
jpeg("topic8.jpeg", quality = 100)
# Code
plot(p3)
# Close device
dev.off()

# JPEG device
jpeg("topic50.jpeg", quality = 100)
# Code
plot(p4)
# Close device
dev.off()

save.image("Topic_modelling.RData")
